# Supplementary material for: Propolis as a Potential Therapeutic Agent to Counteract Age-Related Changes in Cartilage: An In Vivo Study
Source: Int J Mol Sci. 2023 Sep 19;24(18):14272. doi: 10.3390/ijms241814272 (PMC10532056; doi:10.3390/ijms241814272)
Supplement: Supplementary file 1 [file ijms-24-14272-s001.zip]

Archive with 1 entries (1 files):
- ijms-2570448-supplementary.pdf
